# Supplementary material for: Gene therapy via CRISPR/Cas9-mediated Cxcr4 disease allele inactivation reverses leukopenia in WHIM mice
Source: J Clin Invest. 2026 Jan 8;136(5):e202073. doi: 10.1172/JCI202073 (PMC12948438; doi:10.1172/JCI202073)
Supplement: Supporting data values [file jci-136-202073-s283.xlsx]

## Sheet: Figure 1
Figure 1B														Figure 1C
	% CD45+														# CD45+
days post BM transfer	edited						mock							days post BM transfer	edited						mock						WT						WHIM
0	0	0	0	0	0		0	0	0	0	0			0	1.45	2.18	3.1	2.76	1.76		2.75	2.44	1.41	2.2	2.83		7.64	11.4	10.8				3.2	1.93
16	0.06	0.04	0.16	0.04	0.08		0.04	0.06	0.03	0.05	1.14			16	3.68	2.03	2.3	2.68	1.44		2.72	1.82	2.89	3.92	2.96		10.1	9.57	8.91				2.13	2.69
30	0.41	2.76	3.99	0.82	0.72		0.49	0.37	0.68	2.52	3.94			30	1.89	2.86	2.72	2.44	1.55		2.62	1.82	2.06	3.03	1.03		6.23	7.29	5.99				1.41	1.62
68	1.25	2.34	2.19	3.61	1.88		1.32	0.92	2.14	5.29	1			68	3.53	1.62	3.24	3.41	2.83		3.27	1.69	1.89	5.2	2.93		16.1	8.96	13.3				1.31	2.48
92	1.52	1.85	2.63	1.65	3.21		1.45	1.29	2.37	1.31	1.13			92	4.78	2.89	4.1	5.1	2.17		3.89	3.95	2.86	2.41	1.82		13.9	9.48	11				3.34	2.79
126	2.67	2.73	3.51	5.56	3.82		2.42	2.54	4	2.64	2.16			126	2.55	2.44	2.37	6.72	2.65		2.72	1.48	2.75	1.89	1.62		7.01	11.5	6.38				2.2	1.69
148	3.21	3.48	4.39	4.69	4.03		1.97	2.85	4.79	2.63	3.74			148	3.34	3.1	3.09	3.82	2.92		3.54	2.58	2.82	2.27	1.89		12.6	9.05	10.7				2.38	1.69
175	3.07	4.01	4.51	4.56	3.01		2.16	2.15	2.19	2.05	1.73			175	3.34	2.69	3.93	3.27	2.82		2.89	1.52	2.31	3.89	3.34		13.5	8.08	13.8				2.27	2.55
191	4.98	5.26	6.4	6.76	5.05		3.11	4.29	3.89	4.44	3.78			191	2.86	4.56	3.25	3.93	3.48		4.28	2.69	3.28	2.45	3.97		12	8.26	8.71				3.17	2.87
205	2.7	3.52	4.77	3.52	3.46		2.52	2.77	2.71	2.57	3.26			205	2	3.06	3.07	4.58	2.17		1.96	1.51	1.99	3.58	5.09		8.49	7.85	8.25				2.24	2.96
238	2.19	4.56	5.24	5.42	3.41		2.12	1.82	2.5	2.34	2.22			238	2.58	2.93	1.76	3.86	2.48		1.21	1.86	1.62	4.89	1.72		11.4	10.7	1.5				1.82	3.07
266	2.41	6.06	5.17	5.05	3.06		1.63	1.99	2.72	2.59	2.83			266	1.55	1.96	1.37	2.55	1.34		1.58	1.1	0.072	1.61	1.96		3.64	4.92	10.3				0.096	2.1
280	2.02	5.05	5.88	6.05	3.09		2.71	2.35	4.18	2.02	2.84			280	1.34	2.17	1.65	2.03	2.18		1.72	1.31	1.41	2.45	1.93		9.11	8.65	10.7				2.14	1.55
294	2.35	6.89	5.89	8.55	4.3		2.71	4.27	2.82	3.9	2.84			294	1.59	1.03	1.9	2.24	1.59		1.45	1.58	1.14	2.48	1.62		7.23	4.52	6.67				2	1.21
309	1.5	5.59	5.35	5.69	4.47		2.57	2.24	3.23	1.74	3.06			309	1.41	2.65	2.55	3.17	1.7		2.17	1.55	1.48	2.72	1.48		7.53	8.59	11.7				1.55	4.27
387	2.98	5.1	5.09	5.52	3.69		2.41	1.88	3.08	2.39	3.24			387	1.89	0.51	0.27	1.86	2.96		0.58	2.03	1.13	1.65	1.69		7.3	11.9	13.7				1.27	2.1
400	2.92	7.76	5.89	5.55	4.69		2.22	2.7	1.45	3.87	2.88			400	1.31	1.62	2.34	2.27	1.79		1.24	1	1.38	2.88	1.82		8.88	7.4	10.8				1.41	3.93
415	2.17	6.53	5.02	7.18	3.53		2.27	3.39	3.3	2.27	3.64			415	1.34	1.27	1.79	1.82	1.45		7.57	1.34	1.07	1.79	1.76		8.57	6.23	7.51				1.14	1.65
	% CD19+														# CD19+
days post BM transfer	edited						mock							days post BM transfer	edited						mock						WT						WHIM
0	0	0	0	0	0		0	0	0	0	0			0	0.337	0.456	0.883	0.776	0.502		0.852	0.52	0.317	0.761	0.952		4.3	5.82	5.22				0.691	0.466
16	0.19	0.13	5.27	0.27	0.5		0.23	0.34	0.22	0.17	0.26			16	1.16	0.646	0.686	0.684	0.406		0.861	0.466	0.756	1.56	0.938		5.55	4.5	3.95				0.575	0.819
30	4.29	6.47	10.15	1.83	2.5		1.43	1.72	1.86	6.33	10.49			30	0.0469	0.316	0.336	0.292	0.0942		0.309	0.15	0.231	0.429	0.116		2.74	3.15	2.49				0.0838	0.182
68	1.46	1.25	1.87	3.18	1.32		1.39	1.08	2.04	6.97	0.84			68	0.722	0.3	1.08	0.727	0.463		0.8	0.355	0.332	2.31	0.45		8.74	4.84	5.74				0.325	0.318
92	1.14	1.3	2.06	1.02	0.76		1.27	0.96	1.55	1.14	0.88			92	1.15	0.496	1.29	1.43	0.384		1.11	0.56	0.513	0.761	0.325		6.22	4.17	4.03				0.753	0.273
126	1.26	0.74	2.6	1.86	1.02		1.5	1.17	1.61	1.5	0.96			126	0.407	0.381	0.46	0.7	0.371		0.431	0.191	0.347	0.402	0.21		2.86	4.81	2.68				0.263	0.165
148	1.47	1.4	3.19	1.35	0.99		2.2	1.23	2.32	1.33	1.52			148	0.867	0.549	1.06	1.48	0.614		1.11	0.587	0.755	0.891	0.446		7.16	4.36	5.56				0.54	0.283
175	1.43	2.07	2.84	1.42	1.13		2.26	2.02	1.89	1.14	0.79			175	0.798	0.45	1.3	0.883	0.717		0.665	0.191	0.517	1.29	0.611		6.71	4.38	6.99				0.24	0.488
191	1.56	1.27	1.46	3.54	1.02		2.18	0.83	1.85	1.13	1.05			191	0.872	0.897	0.871	1.22	0.847		1.14	0.49	0.97	0.807	0.868		6.92	4.25	4.45				0.458	0.681
205	1.58	1.71	3.52	1.47	1.03		1.74	1.73	2.32	1.34	1.04			205	0.612	0.655	1.05	1.81	0.481		0.51	0.236	0.35	0.948	0.355		5.08	3.56	4.35				0.457	0.684
238	1.36	1.81	3.47	1.44	1.1		2.15	0.83	1.86	1.05	0.87			238	0.542	0.337	0.543	0.716	0.449		0.178	0.119	0.342	0.587	0.239		6.55	5.13	0.845				0.258	0.687
266	1.58	2.14	3.74	1.92	1.3		1.59	1.66	2.54	1.41	1.42			266	0.384	0.224	0.377	0.67	0.25		0.265	0.118	0.00823	0.298	0.252		2.02	2.64	5.73				0.0141	0.398
280	1.85	2.22	4.14	2.38	1.31		1.62	2.41	2.55	1.44	1.53			280	0.242	0.294	0.397	0.457	0.519		0.255	0.0964	0.246	0.572	0.267		4.71	3.99	5.56				0.216	0.322
294	1.42	3.05	4.43	3.41	1.98		4.64	2.55	3.97	2.15	2.23			294	0.264	0.105	0.497	0.44	0.323		0.178	0.131	0.104	0.509	0.257		3.88	1.63	3.36				0.146	0.206
309	1.37	1.83	4.26	2.63	1.32		1.29	1.12	1.6	1.09	1.63			309	0.317	0.353	0.672	0.716	0.314		0.426	0.0609	0.181	0.526	0.179		4.24	4.62	6.38				0.196	0.197
387	1.15	2.71	4.06	2.81	1.94		1.19	1.69	2.01	1.21	1.32			387	0.255	0.0488	0.0362	0.37	0.521		0.0626	0.0714	0.188	0.196	0.171		3.91	4.56	4.66				0.185	0.0796
400	0.98	5.1	4.74	2.43	1.48		2.37	3.27	2.78	1.86	0.89			400	0.201	0.188	0.283	0.306	0.282		0.128	0.0565	0.179	0.32	0.231		2.89	3.78	3.31				0.0687	0.17
415	1.3	2.71	3.26	4.7	2.08		1.32	4.04	1.84	1.36	2.92			415	0.21	0.146	0.252	0.355	0.329		1.08	0.0733	0.214	0.298	0.18		2.67	2.31	3.7				0.09	0.0742
	% CD11b+														# CD11b+
days post BM transfer	edited						mock							days post BM transfer	edited						mock						WT						WHIM
0	0	0	0	0	0		0	0	0	0	0			0	0.551	0.689	0.986	0.658	0.488		0.899	1.16	0.455	0.51	0.757		1.08	2.36	2.24				1.46	0.641
16	0.17	0.14	0.56	0.07	0.11		0.11	0.15	0.09	0.09	1.68			16	1.44	0.659	0.831	1.01	0.552		1.05	0.877	1.17	1.28	0.688		2.08	3.06	2.48				0.887	0.868
30	3.88	10.08	12.61	5.19	4.96		4.08	4.49	4.11	8.91	12.74			30	0.177	0.345	0.322	0.316	0.186		0.223	0.115	0.275	0.343	0.12		1.33	1.04	1.19				0.09	0.332
68	2.15	5.24	5.78	6.64	3.98		2.87	2.19	3.79	5.55	2.08			68	1.66	0.75	0.932	1.53	1.48		1.18	0.631	0.96	1.39	1.39		3.86	1.97	3.96				0.523	1.34
92	2.98	3.24	7.34	4.49	7.08		3.26	2.6	5.17	2.7	2.23			92	1.68	1.49	1.03	1.54	0.967		1.17	2.17	1.09	0.774	0.783		3.74	2.33	4.12				0.991	1.39
126	3.57	3.73	6.01	6.76	5.96		2.83	2.84	5.06	3.57	2.91			126	1.12	1.06	0.774	1.78	1.18		1.08	0.61	1.41	0.677	0.648		2.2	3.3	1.87				0.563	0.786
148	5.22	5.59	8.87	12.06	6.31		2.97	4.27	4.17	5.5	5.2			148	1.51	1.47	0.932	1.12	1.49		1.03	1.17	1.1	0.628	0.727		2.71	2.66	2.93				0.553	0.767
175	5.65	6.26	8.77	10.2	5.45		3.28	3.01	2.68	3.73	2.68			175	1.4	1.35	1.36	1.2	1.21		1.2	0.8	1.18	1.33	1.57		4.35	1.44	3.82				0.481	1.34
191	8.46	7.02	11.79	12.96	6.54		3.27	4.59	3.4	4.63	4.75			191	0.722	1.78	1	1	1.5		1.23	0.894	1.06	0.753	1.2		2.29	1.44	1.67				0.409	1.05
205	4.97	5.83	9.6	10.29	5.81		3.07	3.87	3.29	3.59	3.57			205	0.729	1.33	0.918	1.11	1.03		0.74	0.65	1.01	1.61	1.81		1.76	2.6	2.12				0.841	1.28
238	9.2	6.67	10.38	8.11	6.45		2.7	2.61	2.87	2.68	3.84			238	1.03	1.74	0.52	2.3	1.07		0.53	1.09	0.705	3.39	0.853		2.64	2.86	0.335				0.653	1.21
266	8.5	11.08	10.43	11.3	5.09		1.4	2.6	2.61	3.26	4.78			266	0.642	0.884	0.401	0.89	0.626		0.665	0.632	0.04	0.851	0.965		0.925	0.99	2.47				0.0372	0.879
280	8.74	7.93	10.42	11.16	5.1		2.45	3.16	3.68	2.55	4.71			280	0.686	1.16	0.644	0.901	0.968		0.639	0.768	0.713	1.08	0.937		2.76	2.93	3.16				0.75	0.695
294	10.96	9.82	9.31	7.48	5.91		4.01	2.8	2.5	2.4	5.01			294	0.693	0.468	0.596	1.17	0.587		0.584	0.96	0.697	1.08	0.631		1.66	1.99	1.7				0.845	0.532
309	10.72	10.43	7.32	8.64	6.56		3.32	2.4	3.91	1.87	4.48			309	0.7	1.14	1.1	1.48	0.942		1.13	1.13	0.995	1.52	0.81		2.07	2.42	2.87				0.789	0.73
387	8.35	7.55	6.8	7.46	4.81		3.65	2.38	2.86	2.44	4.57			387	1.13	0.262	0.136	1.04	1.63		0.286	1.28	0.559	0.958	0.874		1.78	3.46	6.51				0.531	1.31
400	8.02	9.24	6.94	8.39	4.43		1.01	2.43	1.78	2.85	4.64			400	0.688	0.879	1.09	1.36	0.992		0.772	0.517	0.751	1.56	0.913		4.08	2.17	5.91				0.655	2.04
415	12.83	10.28	7.55	11.27	5.78		3.86	3.78	3.33	3.04	5.75			415	0.758	0.638	0.757	0.755	0.521		3.37	0.71	0.444	0.786	0.907		3.89	1.56	2.59				0.552	0.54
	% CD3+														# CD3+
days post BM transfer	edited						mock							days post BM transfer	edited						mock						WT						WHIM
0	0						0							0	0.39	0.78	0.961	0.999	0.597		0.695	0.536	0.476	0.736	0.764		1.74	2	2.44				0.733	0.6
16	0.01	0.05	4.21	0.03	0.03		0.32	0.14	0.23	0.02	0			16	0.945	0.586	0.623	0.815	0.353		0.695	0.403	0.848	0.863	1.08		1.82	1.48	1.6				0.52	0.789
30	0.05	5.53	3.35	0.04	0.34		0.29	0.14	0.2	2.29	4.76			30	0.0809	0.374	0.321	0.38	0.115		0.273	0.166	0.192	0.29	0.11		0.845	0.988	0.887				0.0977	0.205
68	0.6	0.27	0.5	1.43	0.27		0.57	0.45	1.05	6.58	0.32			68	0.872	0.432	0.968	0.909	0.647		0.962	0.532	0.599	1.2	0.801		2.67	1.66	2.46				0.346	0.58
92	0.86	0.43	0.68	0.47	0.46		0.86	0.42	1.28	0.57	0.28			92	1.26	0.705	1.38	1.59	0.608		1.33	0.748	0.924	0.682	0.5		2.67	1.93	1.84				1.28	0.707
126	0.72	1.19	1.2	2.64	1.45		1.23	0.92	2.6	0.87	0.55			126	0.461	0.447	0.531	0.58	0.522		0.582	0.271	0.48	0.338	0.344		0.88	1.61	0.916				0.562	0.311
148	0.79	1.14	1.17	0.93	0.65		1.61	0.82	2.27	0.98	0.92			148	0.715	0.906	0.867	0.94	0.66		1.2	0.688	0.877	0.621	0.566		2.06	1.6	1.82				1.05	0.493
175	0.81	1.62	1.55	1.19	1.17		1.27	0.6	1.64	1.3	0.78			175	0.955	0.745	1.02	0.97	0.716		0.93	0.455	0.54	0.946	0.91		1.75	1.74	1.6				0.507	0.607
191	0.85	1.06	1.11	1.57	1.05		2.16	0.62	2.34	1.38	0.69			191	0.877	1.41	1.01	1.34	0.758		1.58	0.951	0.935	0.571	1.37		1.84	1.92	1.46				0.715	0.843
205	0.96	1.38	1.93	1.19	1.33		1.77	0.79	2.38	1.61	0.67			205	0.519	0.868	0.832	1.31	0.475		0.618	0.479	0.556	0.798	0.83		1.17	1.27	1.18				0.761	0.805
238	1	1.49	3.02	1.38	1.26		1.57	0.75	2.83	2.43	0.54			238	0.669	0.678	0.571	0.688	0.635		0.436	0.495	0.487	0.608	0.466		1.3	1.83	0.21				0.747	0.905
266	1.06	1.71	2.46	1.54	1.46		1.63	0.84	4.31	2.43	0.67			266	0.401	0.653	0.486	0.745	0.324		0.482	0.291	0.0221	0.352	0.581		0.476	0.989	1.17				0.0326	0.64
280	1.13	1.58	2.29	1.71	1.83		1.77	1.04	3.46	2.1	0.96			280	0.326	0.544	0.466	0.512	0.51		0.544	0.35	0.397	0.605	0.566		1.09	1.3	1.13				0.776	0.383
294	0.92	1.41	2.58	1.54	1.76		1.7	0.79	4.11	2.02	0.73			294	0.381	0.335	0.656	0.562	0.448		0.51	0.374	0.216	0.692	0.629		1.16	0.666	0.996				0.661	0.361
309	1.16	1.53	3.02	1.82	2.23		2.18	1.42	3.05	2.34	0.63			309	0.144	0.468	0.411	0.547	0.134		0.409	0.185	0.195	0.443	0.266		0.347	0.591	0.636				0.377	0.205
387	1.51	2.3	2.82	2.06	2.37		1.86	0.76	5.36	2.92	1.15			387	0.306	0.129	0.0725	0.266	0.512		0.165	0.458	0.302	0.321	0.436		0.804	1.85	0.701				0.436	0.465
400	2.17	2.76	2.67	8.53	2.47		2.97	1.28	2.37	3.58	1.44			400	0.298	0.357	0.783	0.394	0.323		0.285	0.347	0.377	0.601	0.564		1.03	0.982	0.612				0.444	0.52
415	1.26	2.99	3.15	3.99	2.08		1.47	2.15	5.46	1.95	1.16			415	0.251	0.323	0.559	0.468	0.352		1.72	0.35	0.314	0.488	0.525		1.01	1.27	0.294				0.333	0.678
	% Ly6G+														# Ly6G+
days post BM transfer	edited						mock							days post BM transfer	edited						mock						WT						WHIM
0	0						0							0	0.422	0.517	0.647	0.388	0.285		0.666	0.7	0.346	0.329	0.477		0.559	1.15	1.32				0.912	0.468
16	0.64	0.82	3.12	0.62	0.11		0.51	0.72	0.57	0.39	2.43			16	1.03	0.389	0.424	0.594	0.262		0.513	0.625	0.753	0.65	0.342		1.02	1.82	1.35				0.594	0.507
30	1.7	8.86	7.7	2.62	3.23		1.69	1.28	2.18	6.02	6.46			30	0.128	0.22	0.162	0.185	0.109		0.129	0.0558	0.186	0.213	0.0724		0.786	0.49	0.593				0.0476	0.223
68	1.6	4.04	5.24	5.5	3.01		2.77	2.12	3.32	2.43	1.7			68	1.26	0.54	0.652	1.05	1.12		0.767	0.42	0.811	0.818	0.94		2.35	1.08	2.44				0.379	0.813
92	2.14	2.72	6.29	3.75	4.96		3.39	2.33	4.39	2.24	1.85			92	1.26	1.15	0.705	1.13	0.652		0.83	1.82	0.828	0.579	0.591		2.03	1.28	2.92				0.598	0.917
126	2.51	2.72	5.17	3.74	3.75		2.38	1.87	4.65	2.95	2.39			126	0.787	1.07	0.47	0.49	0.788		0.733	0.413	1.01	0.457	0.458		1.11	1.8	1.02				0.347	0.53
148	3	4.2	5.93	6.7	4.05		2.65	2.8	3.53	3.68	2.92			148	1.02	0.831	0.546	0.609	0.998		0.562	0.729	0.586	0.392	0.44		1.5	1.4	1.12				0.326	0.399
175	3.35	5.45	6.78	7.41	4.27		2.33	2.49	2.48	3.1	2.53			175	0.872	0.874	0.854	0.726	0.799		0.767	0.576	0.869	0.806	1.07		1.81	0.64	1.3				0.342	0.918
191	3.96	4.71	6.78	7.84	4.97		2.59	3.34	2.53	3.02	3.07			191	0.399	0.79	0.55	0.639	0.888		0.799	0.582	0.685	0.508	0.676		0.912	0.77	0.49				0.269	0.565
205	2.97	4.23	6.27	6.64	4.71		2.63	3.14	3.03	3.35	3.18			205	0.477	0.783	0.647	0.651	0.668		0.5	0.457	0.684	1.17	0.311		0.772	1.42	0.857				0.579	0.791
238	2.5	4.63	8.01	6.4	5.54		2.11	2.42	3	2.64	3.14			238	0.782	1.33	0.356	1.84	0.664		0.404	0.929	0.505	2.64	0.556		1.41	1.63	0.125				0.455	0.722
266	7.87	7.39	7.29	6.92	4.39		1.39	2.17	2.38	2.49	4.07			266	0.386	0.502	0.285	0.595	0.374		0.487	0.473	0.0302	0.64	0.678		0.538	0.51	1.03				0.0251	0.55
280	6.39	5.1	7.24	6.72	4.64		2.46	2.56	3.29	2.04	3.73			280	0.469	0.773	0.469	0.633	0.556		0.457	0.589	0.51	0.813	0.626		1.73	1.97	1.42				0.553	0.472
294	6.67	5.85	7.11	6.06	5.05		2.97	2.5	2.5	1.79	4.25			294	0.516	0.306	0.411	0.848	0.382		0.363	0.762	0.606	0.822	0.434		0.798	1.39	0.898				0.552	0.398
309	6.25	6.05	5.31	5.49	5.29		3.23	2.4	3.53	1.97	4.11			309	0.532	0.701	0.92	0.971	0.621		0.819	0.875	0.765	1.03	0.636		1.1	1.44	1.34				0.561	0.24
387	5.27	5.67	5.88	4.79	4.9		3.7	2.23	2.88	2.26	4.3			387	0.778	0.161	0.103	0.728	1.18		0.205	1	0.398	0.769	0.624		0.994	1.7	3.01				0.352	0.964
400	6.23	5.84	5.06	11.13	4.18		1.87	2.92	0.62	2.35	4.55			400	0.531	0.391	0.641	0.986	0.653		0.521	0.417	0.473	1.21	0.683		2.35	1.21	2.67				0.449	0.48
415	5.1	5.64	5.67	6.85	4.63		3.06	2.17	2.74	2.71	5.15			415	0.53	0.422	0.447	0.496	0.287		1.84	0.438	0.262	0.454	0.654		2.35	0.663	1.05				0.345	0.286

## Sheet: Figure 2
Figure 2C																					Figure 2D																					Figure 2E
% CD45+																					# CD45+
days post BM transfer	Cxcr4+/o										Cxcr4+/w										days post BM transfer	BMT										WT										CD3		Cxcr4+/o					Cxcr4+/w
0	0	0	0	0	0	0	0	0	0		0	0	0	0	0	0	0	0	0		0	0	0	0	0	0	0	0	0	0		0	0	0	0	0	0	0	0	0			Blood	50.7119	50.6693	37.6568	46.7222	55.752	22.6637
14	6.22408	2.45412	5.76491	11.9907	2.85536	3.436	4.8033	2.18166	2.47255		20.4065	14.343	22.1122	17.5263	0.465284	0.842036	1.1848	1.21494	0.510776		14	1.82	2.59	3.49	3.84	3.69	4.14	3.42	3.59	3.13		9.91	13.4	9.76	10	10.5	10.7	14.7	13.8				BM	24.792	10.959	9.20571	13.3627	15.2215	22.1441
26	49.4414	37.0733	36.8099	52.8224	44.723	42.0239	40.3431	48.251	37.8342		4.18138	6.25798	5.17448	9.18792	4.76352	15.1942	6.48542	5.74942	7.20767		26	3.02	2.7	4.74	6.92	3.65	5.59	6.01	4.89	5.79		10.1	12.8	12.6	9.64	15.3	14.2	11.8	10.1
41	44.187	40.738	38.1359	42.9064	45.4172	50.9915	42.0366	66.945	45.4553		8.4175	8.17174	7.25297	8.7984	5.29625	10.4629	6.026	6.19306	9.41359		41	3.88	5.56	5.37	7.79	2.75	6.4	4.47	4.71	8.28		10.7	14.8	14.5	13.1	18.9	12	13.5	13.9
55	46.1731	43.3536	47.786	52.7128	45.8442	53.7093	52.509	42.2945	58.0958		6.96536	8.08013	7.47571	10.9359	7.1821	13.3879	10.376	10.3686	10.8401		55	4.87	6.18	6.84	7	7.31	6.21	6.32	2.89	9.98		10.7	15.2	17	10.6	16.1	15.3	15	12			CD19		Cxcr4+/o					Cxcr4+/w
69	53.0539	55.636	57.9186	68.6315	65.8893	48.0805	60.9873	58.7704	57.8449		11.3881	8.30083	9.45591	8.29608	5.97081	11.3061	9.32025	11.5537	10.941		69	5.92	8.47	8.89	4.51	5.95	3.68	5.26	5.21	9.09		9.32	14.3	1.16	7.95	11.2	8.81	16.4	11.3				Blood	82.4549	79.5789	55.2316	82.449	88.571	5.06339
83	40.8687	55.5057	72.1212	63.8086	68.2045	64.9234	52.7662	61.8916	58.7989		10.4105	11.5848	5.06774	10.0919	8.53572	13.0203	9.12542	9.35985	11.6717		83	3.51	5.29	6.48	7.55	4.65	5.08	4.66	5.16	9.63		9.62	11.8	8.41	8.37	10.2	10.5	13.9	10.8				BM	17.4653	27.8391	14.2963	23.6522	41.6985	25.0874
97	41.668	62.2046	73.9957	63.6982	58.0527	67.7041	64.9799	66.0252	65.5477		11.329	9.89644	5.32879	10.0216	11.4391	10.5979	10.725	14.4442	10.9756		97	3.86	4.74	6.68	8.52	6.39	6.78	4.49	4.61	9.73		8.32	17.5	12	8.56	11.9	12.7	16.7	10.9
109	34.8398	66.4564	72.53	70.259	62.6157	63.4136	59.6704	69.0308	69.9512		8.8952	10.149	5.19998	9.74589	12.7085	17.9177	12.4954	10.4728	10.9006		109	4.5	8.13	7.38	11.2	5.18	7.42	5.21	4.27	12.7		7.04	20.6	11.9	14.1	16.8	16.3	12.2	14.2
123	25.1701	68.1303	78.4058	66.5601	66.0799	65.0496	56.0041	70.7716	62.5465		7.93937	11.7629	4.72249	11.9438	11.163	15.9323	13.8649	10.3311	13.8127		123	8.45	8.26	5.63	9	5.51	7.23	3.71	2.13	11.1		8.18	12.9	13.7	12.8	10.6	16.4	16.3	8.9			CD11b		Cxcr4+/o					Cxcr4+/w
178			81.0182	76.3357	73.4139	74.0917	59.3341	73.6063	77.0554				6.99115	11.6575	13.4919	13.3234	19.5992	13.5573	10.8567		178			4.85	7.06	8.55	5.61	5.14	3.83	10.1		8.21	9.11	12.4	12.3	13.2	7.6	14.3	14.2				Blood	90.3285	92.6235	88.8992	95.212	97.5623	4.14534
280			82.7692			81.3181	74.3879	84.17	89.0134				7.5201			12.5643	15.6133	11.2682	6.11255		280			9.21			7.1	7.51	7.68	11.4		12.8	11.3				6.13	13.5	10.4				BM	61.1707	56.5784	37.4287	56.6099	75.6901	28.8678
% CD19+																					# CD19+																					Ly6G		Cxcr4+/o					Cxcr4+/w
days post BM transfer	Cxcr4+/o										Cxcr4+/w										days post BM transfer	BMT										WT											Blood	90.1121	74.9937	82.5382	95.6875	97.938	3.80071
0	0	0	0	0	0	0	0	0	0		0	0	0	0	0	0	0	0	0		0	0	0	0	0	0	0	0	0	0		0	0	0	0	0	0	0	0	0			BM	64.028	57.1513	37.996	58.9177	77.9101	27.7222
14	0.569154	0.470002	1.06933	0.799468	0.53869	0.869794	0.514365	0.577552	0.364457		1.07026	0.428727	5.00206	7.59222	0.380184	0.681657	0.568633	0.444271	0.36779		14	0.639	0.946	1.27	1.11	1.15	1.49	1.1	0.499	1.32		4.28	7.45	5.9	5.77	6.76	6.2	8.15	7.84
26	8.47401	11.5551	5.66953	11.4938	8.80813	10.9784	8.39195	5.80201	6.70733		5.008	4.12232	3.17508	8.46032	4.1179	5.96026	4.55076	3.62269	4.33291		26	0.609	0.506	1.24	1.38	0.617	1.11	1.2	0.724	0.99		5.15	6.09	6.76	5.28	8.52	7.35	6.87	4.88
41	21.5701	21.0601	29.7177	29.9198	28.3132	26.4279	22.2538	38.4771	26.5507		9.71529	5.36322	7.12342	8.52608	9.06114	7.30057	6.86808	7.29894	10.3279		41	1.12	2	2.57	2.57	0.692	1.84	1.06	0.291	2.61		4.13	9.94	9.87	7.86	13	7.84	9.43	9.29			CD45		Cxcr4+/o					Cxcr4+/w
55	26.1116	20.9682	43.3376	37.3923	33.3979	31.7139	28.2708	46.7662	34.3702		8.98301	8.17412	7.44145	10.2807	10.324	8.55294	7.81524	8.24176	17.5988		55	1.59	2.38	3.25	2.3	2.39	0.67	1.15	0.652	2		6.19	10.5	10.3	6.9	11.2	9.15	9.6	8.15				Blood	82.7692	81.3181	74.3879	84.17	89.0134	7.5201
69	37.2443	47.3315	52.0056	54.8533	54.2793	40.2544	43.9405	68.3338	53.4102		8.47296	7.99292	6.28154	6.63558	7.65736	9.39097	9.51567	7.22888	12.439		69	1.21	3.53	3.64	0.971	1.2	1.19	0.803	1.38	3.37		5.09	8.78	0.734	4.99	6.74	5.78	9.73	6.79				BM	48.6792	48.9575	32.1117	48.8124	65.605	28.6008
83	44.084	47.1213	66.3619	45.4007	63.1356	49.9509	50.1465	58.2696	60.1256		7.56358	9.88901	5.06141	6.87623	8.00396	10.8154	8.28922	6.98391	11.6734		83	0.986	1.98	2.16	1.71	0.936	0.802	1.08	1.21	3.65		6.3	7.64	5.2	5.75	7.02	7.04	8.43	6.83
97	44.7673	56.4467	65.097	49.6114	59.5705	60.5267	60.7459	70.461	61.6836		7.28591	8.64561	4.99339	8.32786	11.8649	7.64282	7.60186	5.74501	12.0876		97	0.897	1.65	1.99	2.77	2.19	1.82	0.659	0.789	3.43		4.47	11	7.59	4.94	8.34	9	10.8	6.97
109	35.9297	57.6377	67.9228	50.2938	57.2068	66.8629	47.5708	66.9803	60.589		9.03641	10.1575	4.67649	8.59825	11.2319	9.85852	9.34174	6.34963	11.8313		109	1.1	2.97	3.41	3.14	1.76	1.28	1.11	0.948	4.34		3.58	11.8	7.77	9.31	11.1	11.2	8.3	8.7
123	31.1894	59.5292	75.4051	55.2795	57.0643	54.0167	44.6313	64.9503	65.3552		9.42762	11.0481	4.1342	9.36651	9.46177	13.2648	10.5336	4.70396	10.6017		123	1.77	2.11	1.85	2.83	1.39	1.97	0.939	0.436	4.85		5.18	8.08	8.25	7.39	6.22	10.7	9.89	5.64
178			81.2132	61.404	62.9061	69.9183	48.3459	64.5237	77.8684				4.68306	11.1125	12.5344	11.1229	14.2233	9.87984	8.22212		178			1.58	1.72	1.7	1.79	1.22	0.874	3.29		4.49	5.16	7.25	6.27	7.03	4.63	8.7	6.36
280			82.4549			79.5789	55.2316	82.449	88.571				5.06339			10.5895	16.8483	8.81876	5.16597		280			2.24			2.14	1.26	1.17	3.54		6.63	5.1				3.39	8.46	6
% CD11b+																					# CD11b+
days post BM transfer	Cxcr4+/o										Cxcr4+/w										days post BM transfer	BMT										WT
0	0	0	0	0	0	0	0	0	0		0	0	0	0	0	0	0	0	0		0	0	0	0	0	0	0	0	0	0		0	0	0	0	0	0	0	0	0
14	16.314	8.11439	13.1416	28.4482	8.14877	9.72751	14.56	3.30484	9.87598		4.0227	53.1603	5.55688	4.93125	1.25678	1.72034	3.07716	1.70154	1.88477		14	0.641	0.666	1.11	1.43	1.14	1.28	1.03	2.17	0.809		3.48	3.19	1.5	2.07	1.45	2.11	3.48	2.93
26	80.0471	61.3013	76.3752	85.6008	74.1288	76.9703	68.9355	78.9656	70.9387		4.9794	8.90952	5.77243	9.20038	6.56111	8.5621	9.61387	8.57747	11.0484		26	1.74	1.52	2.1	3.87	2.09	2.73	3.3	2.86	2.89		2.67	4.04	2.6	1.81	3.53	3.13	1.99	2.32
41	81.6097	76.0263	86.6808	79.0035	82.3975	85.0667	81.4206	87.5576	83.4325		7.43415	9.52629	5.81311	9.70157	4.88584	9.07202	7.20571	7.17689	9.44462		41	1.69	2.61	1.64	3.06	1.22	3.28	1.96	3.35	3.47		4.42	1.6	1.26	1.5	1.27	0.887	0.429	1.54
55	87.5075	81.5482	76.3705	82.6732	86.0322	93.0263	83.3158	82.0123	88.8352		3.93722	6.64217	5.95301	7.96543	4.89467	4.69569	9.47322	8.89542	7.74046		55	1.95	2.57	2.92	3.02	2.75	2.89	3.41	0.93	5.47		1.19	1.39	2.1	0.813	0.978	2.69	0.733	0.756
69	81.0165	86.4359	78.9979	92.669	91.5464	93.0564	86.9855	85.2461	90.0809		11.8911	5.81721	7.98614	4.64257	3.64631	4.93905	10.0128	10.6779	4.9258		69	3.07	3.77	4.56	2.56	3.34	1.26	3.05	1.94	3.41		2.02	2.26	0.102	0.779	1.72	0.619	1.99	1.49
83	81.7122	85.6689	90.7558	87.9955	90.1131	88.3316	89.9473	88.1726	88.554		6.67193	6.41586	3.01728	7.04043	5.95664	9.05694	5.76903	8.63479	4.58447		83	1.1	2.18	3.41	4.09	2.64	3.06	1.82	2.22	3.34		1.15	1.55	1.13	0.634	1.33	0.89	1.43	1.45
97	82.5038	90.3262	83.7164	92.1944	89.0075	94.1628	90.8625	84.9693	92.9922		10.0003	4.53523	3.62064	4.056	5.18749	4.38803	6.85345	13.0759	4.27409		97	1.22	2.19	5.23	3.63	2.26	3.59	2.44	2.33	3.95		1.51	3.11	2.02	1.99	1.45	1.22	1.55	1.27
109	62.4814	88.815	79.3952	93.2913	88.537	90.9581	88.9308	90.4228	94.1434		8.47053	5.78463	4.09958	5.42167	7.80978	7.27737	8.3084	6.88483	4.14458		109	1.68	4.4	6.14	5.77	2.11	3.65	2.49	2.06	5.9		1.63	5.65	1.68	2.43	3	2.11	0.884	2.5
123	56.8347	89.9429	87.449	92.4896	91.1303	93.2594	90.9887	91.018	91.6333		8.82659	5.92636	2.84056	4.70419	6.78414	6.21065	7.28989	5.47728	3.96369		123	2.33	4.39	4.46	3.76	2.95	3.36	1.43	1.1	2.99		0.886	2.09	2.69	3.12	2.68	2.17	2.46	1.05
178			93.273	87.9038	88.4115	87.2459	85.9113	92.6756	94.7342				2.89942	6.61594	8.44855	7.19187	12.3715	6.37132	3.97937		178			2.49	5.16	5.38	3.29	2.25	1.92	4.23		1.62	2.41	3.21	3.73	3.69	1.15	2.44	5.4
280			90.3285			92.6235	88.8992	95.212	97.5623				4.14534			6.63292	9.69209	4.44414	2.01924		280			5.6			4.11	4.64	4.81	6.04		3.63	4.91				1.43	2.93	2.55
% CD3+																					# CD3+
days post BM transfer	Cxcr4+/o										Cxcr4+/w										days post BM transfer	BMT										WT
0	0	0	0	0	0	0	0	0	0		0	0	0	0	0	0	0	0	0		0	0	0	0	0	0	0	0	0	0		0	0	0	0	0	0	0	0	0
14	5.50264	0.346853	3.62115	0.331251	0.101854	0.0416508	0.0207189	0.0619771	0.0273639		4.81512	0.866068	21.6232	7.18386	0.269286	0.0368907	0.0659934	0.201425	0.034965		14	0.527	0.592	0.995	0.956	0.946	1.13	1.13	0.801	0.966		1.75	1.97	1.68	1.25	1.71	1.66	2.12	2.21
26	3.64903	25.53	19.6066	25.1203	21.2482	0.785087	0.100627	2.28669	5.56916		0.331103	2.85353	1.04323	3.35171	1.36686	0.32293	0.266432	0.416012	1.80862		26	0.496	0.903	1.17	1.58	0.998	1	1.31	1.07	1.62		1.79	1.57	2.18	2.02	2.42	2.69	2.32	2.24
41	3.19073	25.4493	24.3666	20.6819	16.4803	3.80703	0.648424	5.33805	6.22002		0.772527	1.7045	1.32254	2.51767	1.201	2.14114	1.44327	1.13627	2.81591		41	0.728	1.38	1.36	2.27	0.826	1.15	1.36	0.954	1.73		1.8	2.31	2.46	2.88	3.71	2.64	3.1	2.35
55	2.65564	18.6909	21.8245	20.7918	13.9359	5.67865	2.72092	7.42926	9.2673		5.79776	3.23937	5.22742	10.4509	4.59994	8.42115	3.43639	5.66943	8.7517		55	1.1	1.36	1.59	1.63	2.1	0.997	1.45	1.09	2.09		2.31	2	2.96	2.35	2.85	2.24	3.6	2.4
69	6.35709	26.5612	19.3002	55.2923	41.5685	17.8681	6.9717	18.3055	12.505		7.6559	7.70633	8.70091	8.80924	6.41917	13.5152	8.19677	9.98484	18.2934		69	1.35	1.73	1.37	1.64	1.97	1.12	1.26	1.36	2.01		1.65	2.53	0.228	1.65	2.18	1.88	3.65	2.37
83	5.02453	12.8907	24.0337	23.3401	17.2804	17.7184	12.1369	27.2687	17.3151		9.65372	14.2985	10.5895	18.3284	12.463	17.397	13.3114	12.3798	21.4185		83	1.3	1.07	1.07	1.72	0.997	1.12	1.64	1.6	2.55		1.91	2.2	1.72	1.64	1.47	2.05	3.56	2.13
97	9.51721	24.4976	21.2852	32.6896	19.3499	27.1931	16.5334	31.1652	23.5647		9.99036	20.5742	12.0425	22.307	21.4526	20.5877	17.9323	14.2811	24.4973		97	1.43	0.806	0.71	1.94	1.37	1.57	1.2	1.16	1.77		2.03	2.91	2.03	1.42	1.86	2.1	3.94	2.24
109	22.6556	29.1425	34.9272	33.9202	25.4909	29.7967	16.991	33.8932	25.6274		17.9345	21.3092	12.6404	22.4908	28.2961	25.4044	22.7353	20.2003	27.7265		109	0.888	1.05	0.619	1.82	0.748	1.64	1.34	1.13	2.14		1.49	2.23	1.49	1.89	2.49	2.48	2.78	2.56
123	7.87807	28.1754	36.4567	35.5348	25.5044	35.7177	20.7449	37.7402	31.1748		7.42871	22.7705	13.2247	27.6354	23.1463	27.4925	25.076	19.6827	28.9039		123	4.99	1.77	0.874	2.18	1.11	1.57	1.16	0.502	2.92		1.72	2.04	1.87	1.87	1.2	2.77	3.32	1.79
178			45.86	42.6132	28.9875	48.2406	30.787	43.5204	42.0978				21.3425	32.3081	35.4318	25.6105	30.4436	30.9599	28.8664		178			0.898	1.19	1.51	1.53	1.4	0.936	2.09		1.85	1.18	1.76	2.02	2.01	1.43	2.63	0.839
280			50.7119			50.6693	37.6568	46.7222	55.752				22.6637			34.4712	38.2029	38.1315	26.0425		280			1.25			0.824	1.14	1.33	1.28		2.12	0.762				1.07	1.6	1.29
% Ly6G+																					# Ly6G+
days post BM transfer	Cxcr4+/o										Cxcr4+/w										days post BM transfer	BMT										WT
0	0	0	0	0	0	0	0	0	0		0	0	0	0	0	0	0	0	0		0	0	0	0	0	0	0	0	0	0		0	0	0	0	0	0	0	0	0
14	16.1567	6.94539	8.24817	25.2669	7.60677	6.93833	15.3252	2.88506	7.6242		8.44116	67.3619	7.92386	5.12103	1.43104	3.4967	3.44407	1.55806	1.74671		14	0.301	0.408	0.526	0.61	0.587	0.0981	0.703	1.63	0.426		2.53	1.88	0.728	1.15	0.768	1.2	1.89	0.00539
26	78.8438	59.5694	76.7212	89.0267	72.8892	64.3716	64.0348	82.3592	71.5038		7.28597	17.142	6.27533	10.1077	8.26264	23.168	12.7156	8.85609	11.1449		26	0.826	0.879	1.07	1.61	1.15	0.214	1.95	1.78	2.09		1.77	2.59	1.2	0.86	1.77	2.35	1.04	1.39
41	90.6203	81.8372	86.8016	93.3879	86.7889	74.4797	88.8424	89.4531	93.188		6.23427	10.8616	6.27351	6.38615	6.52704	20.7545	7.55247	8.76493	5.4366		41	0.418	1.17	0.687	0.863	0.425	0.319	0.874	2.34	1.89		3.61	0.395	0.511	0.665	0.611	0.485	0.133	0.913
55	90.9065	90.7129	91.788	94.0341	90.3448	60.8496	85.2895	80.8142	91.4231		6.73787	6.60693	5.21433	5.78227	7.12894	18.8216	10.9586	14.8085	6.9236		55	0.508	1.13	1.08	0.936	0.907	0.608	1.92	0.339	3.77		0.981	0.712	1.37	0.318	0.55	2.1	0.266	0.412
69	88.7669	90.197	90.5381	93.9765	93.5204	56.9514	84.5345	88.5618	94.7658		8.59935	8.05102	5.36287	5.96337	4.83154	36.236	14.3466	11.0716	4.38304		69	1.03	1.49	1.56	1.43	0.898	0.216	1.6	0.611	1.42		1.42	0.981	0.0464	0.269	0.912	0.287	0.699	0.693
83	79.5789	92.4547	92.6505	91.8935	93.9351	65.4059	84.6947	84.0083	95.167		15.4946	6.17958	3.55132	7.42975	5.01465	30.8354	13.0324	14.3084	4.25573		83	0.183	0.849	1.42	2.55	1.01	0.203	0.514	1.01	0.617		0.425	0.841	0.494	0.142	0.328	0.349	0.492	0.604
97	72.5199	92.312	93.4106	95.8971	92.5079	61.0311	87.1809	89.3768	95.5624		22.5307	6.37695	3.55682	4.03875	6.21479	7.66624	10.5936	9.77413	3.66126		97	0.2	0.814	1.75	1.78	0.687	1.84	1.28	1.23	1.72		0.605	1.35	0.955	0.988	0.495	0.503	0.681	0.56
109	77.4763	93.241	94.8776	95.8529	88.6546	76.9313	83.7458	89.0677	95.965		20.4732	5.43372	3.05458	4.0957	10.0898	11.3789	13.4747	10.0779	3.43805		109	0.13	1.82	1.56	3.17	0.824	0.591	1.09	0.911	3.5		0.671	1.38	0.76	0.879	1.17	0.688	0.331	0.953
123	74.3629	92.8402	96.13	95.1226	89.0552	76.1493	86.9007	91.7448	95.2305		22.1738	5.59401	2.26462	4.81628	9.30018	17.1511	12.3385	6.73806	2.92539		123	0.242	2.08	1.05	2.05	1.32	0.419	0.489	0.58	0.703		0.252	0.774	1.22	1.8	1.32	1.05	1.22	0.367
178			95.9618	94.8943	90.733	89.5917	77	91.8216	96.9742				2.38643	5.06608	8.24357	8.76512	21.3506	7.81022	2.78417		178			0.95	2.23	2.54	0.335	0.967	1.03	1.75		0.692	1.23	1.41	2.28	1.82	0.634	1.4	4.05
280			90.1121			74.9937	82.5382	95.6875	97.938				3.80071			23.7323	15.7242	4.17308	1.77297		280			2.47			0.406	1.94	2.86	2.91		1.39	2.8				0.769	1.67	1.17
[truncated: 20 more columns]

## Sheet: Figure 3
	Figure 3C													Figure 3D
	% CD45+													# CD45+
	days post BM transfer	Edited						Mock						days post BM transfer	BMT						WT
	0	0						0						0	4.13	3.03	3.71	2.83	3.56		9.91	11.2	5.5	11.7	7
	25	15.11	21.59	18.07	21.37	10.84		13.3	22.72	13.88	14.34	9.9		25	4.97	5.11	3.04	2.69	3.1		8.04	11.5	11.9	10.9	8.83
	55	40.61	43.24	35.77	40.56	26		20.69	23.15	21.55	22.52	22.97		55	5.94	6.12	3.49	4.56	3.73		12.3	14.2	13.9	8.92	9.46
	88	54.37	60.35	41.48	57.25	43.62		20.89	19.45	23.07	18.62	24.05		88	4.79	3.24	2.17	1.58	1.61		7.37	8.79	7.23	8.76	6.03
	123	57.21	61.73	55.43	64.42	50.4		22.95	18.58	21.2	20.14	24		123	3.49	3.96	2.59	3.07	2.8		7.71	14	4.44	8.39	8.01
	154	61.95	68.25	65.12	66.63	55.27		23.22	21.21	19.7	18.52	23.26		154	3.91	5.88	3.25	2.93	2.11			6.01	3.39	7.76	12.1
	193	61.84	62.17	64.6	69.47	58.68		22.54	20.76	23.07	19.23	23.36		193	3.5	2.77	2.75	2.91	2.7		7.91	6.38	5.56	9.11	10.3
	302	63.26	67.21	62.3	66.2	61.12		23.11	20.12	22.42	21.24	18.89		302	3.84	4.92	5.91	4.71	2.95		12.8	13.1	4.36	8.31	6.03
	418	70.11	72.09	65.96	66.27	58.65		22.92	19.67	22.16	23.94	23.63		418	2.55	3.6	2.49	2.15	3.21		4.35	10.2	3.63	12	4.9
	441	65.88	69.15	66.2	71.33	60.84		27.14	17.95	21.44	20.74	22.15		441	2.63	3.53	2.87	1.35	2.39		4.88	8.23	2.77	6.3	3.46
	509	65.93	67.96	65.72	67.91	60.67		22.24	18.33	18.71	18.58	15.89		509	7.34	4.45	4.17	2.48	1.93		7.2	10.6	4.14	5.34	4.52
	524	71.23	71.56	72.19	72.89	65.37		20.84	18.83	17.79	21.5	19.92		524	2.46	3.66	3.32	2.38	2.44			6.26	3.53	6.28	3.46
	% CD19+													# CD19+
	days post BM transfer	Edited						Mock						days post BM transfer	BMT						WT
	0	0						0						0	1.52	1.11	1.41	0.772	0.626		3.41	3.11	7.37	3.2	4.6
	25	8.64	11.39	11.04	11.31	6.14		11.95	19.28	16.11	17.32	10.75		25	2.06	1.51	0.996	0.666	1.26		4.81	6.44	6.73	4.94	4.26
	55	17.53	19.05	17.99	18.53	19.33		20.86	20.79	20.4	15.8	18.99		55	1.64	1.36	0.982	0.954	1.12		7.1	3.41	6.17	4.22	4.24
	88	26.16	29.51	27.47	31.84	19.49		22.14	26.08	21.07	22.95	18.69		88	0.782	0.46	0.475	0.212	0.319		3.55	4.87	3.95	4.18	2.59
	123	23.79	26.31	30.85	35.39	29.76		29.23	26.97	19.49	23.56	23.4		123	0.67	0.677	0.524	0.248	0.494		4.68	6.25	1.82	2.98	3.33
	154	28.29	30.75	41.74	35.46	30.7		30.81	29.16	19.1	23.99	23.74		154	0.669	0.738	0.475	0.346	0.379			3.3	1.53	3.65	2.68
	193	30.03	37.19	39.05	38.55	33.4		28.45	27.49	18.74	24.56	24.03		193	0.706	0.638	0.342	0.324	0.41		5.13	3.51	2.82	4.3	5.41
	302	38.8	39.87	32.35	41.18	42.25		34.78	30.32	25.25	33.43	23.41		302	1.06	1.05	1.24	0.934	0.693		9.03	6.69	2.39	4.05	3.08
	418	49.39	57.07	42.38	47.17	45.74		29.82	21.93	21.06	32.34	28.64		418	0.415	0.567	0.364	0.346	0.515		2.79	5.31	1.84	6.03	2.46
	441	48.6	50.11	40.98	61.52	53.71		31.04	20.4	21.67	22.38	21.38		441	0.402	0.735	0.475	0.128	0.192		3.3	4.3	1.33	3.36	1.59
	509	44.42	57.64	43.2	52.76	47.9		29.45	22.17	24.12	25.33	23.15		509	0.979	0.805	0.737	0.247	0.276		3.81	5.66	1.25	2.43	1.95
	524	51	60.64	49.32	57.61	49.72		29.49	21.26	22.62	26.47	27.33		524	0.359	0.811	0.525	0.308	0.564			3.34	1.07	2.86	1.5
	% CD11b+													# CD11b+
	days post BM transfer	Edited						Mock						days post BM transfer	BMT						WT
	0	0						0						0	0.932	0.682	0.846	0.877	0.803		2.64	2.48	3.16	3.18	5.62
	25	41.96	40.89	43.17	48.99	31.32		32.13	39.44	27.12	27.68	22.64		25	1.32	2.25	1	1.02	0.809		1.92	2.43	2.8	2.78	2.2
	55	71.13	67.26	65.97	62.96	42.06		23.68	26.5	26.27	29.12	32.69		55	2.48	3.14	1.41	2.34	1.49		2.95	8.59	4.91	2.27	2.43
	88	73.75	80.87	70	81.09	64.05		19.5	15.46	22.2	14.82	27.54		88	2.76	1.99	0.893	0.828	0.888		2.58	2.07	1.87	1.96	1.71
	123	75.87	83.27	74.76	77.98	68.05		18.05	11.57	17.18	17.25	21.58		123	2.1	2.3	1.44	2.08	1.52		1.78	4.48	1.82	3.53	2.63
	154	76.3	74.82	80.08	84.87	75.69		18.46	18.91	15.42	13.52	17.68		154	2.58	4.86	2.1	1.74	1.08			1.29	1.14	1.98	7.27
	193	80.77	71.51	77.2	81.36	77.35		17.03	17.41	21.36	16.99	15.53		193	1.97	1.91	1.74	1.94	1.52		1.73	1.47	1.68	2.98	2.32
	302	83.05	89.62	79.05	83.83	74.56		12.79	8.83	19.14	14.33	15.23		302	1.96	2.46	3.09	2.39	1.69		2.25	4.33	1.45	2.36	1.74
	418	83.12	88.07	78.41	79.95	70.65		15.26	11.01	19.72	18.88	17.71		418	1.56	2.02	1.39	1.15	1.97		0.776	2.97	1.38	3.57	1.34
	441	74.65	87.37	79.36	80.08	65.64		24.73	10.39	19.16	18.53	19.69		441	1.44	1.81	1.65	0.837	1.85		0.637	2.06	1.06	1.44	1.22
	509	78.08	86.23	80.9	78.76	73.78		19.66	11.84	16.93	17.89	12.55		509	4.59	2.3	2.23	1.55	1.23		1.72	2.85	2.23	1.68	1.48
	524	82.5	87.2	82.55	80.04	76.52		15.46	11.2	15.95	19.32	14.07		524	1.45	1.85	1.93	1.46	1.51			1.68	1.9	1.98	1.14
	% CD3+													# CD3+
	days post BM transfer	Edited						Mock						days post BM transfer	BMT						WT
	0	0						0						0	1.63	1.22	1.38	1.04	1.73		1.62	2.14	3.21	3.25	2.24
	25	2.05	2.67	3.17	4.41	0.77		1.56	2.61	1.7	2.48	0.78		25	1.76	1.53	1.2	1.15	1.12		1.16	2.85	2.28	2.91	2.36
	55	26.81	18.98	22	23.47	19.75		14.84	19.18	15.86	17.87	16.78		55	1.91	1.58	1.2	1.29	1.25		1.43	1.74	2.23	2.14	2.22
	88	33.85	29.54	25.88	32.17	21.96		23.22	26.33	27.18	23.99	23.93		88	1.29	0.726	0.734	0.469	0.396		0.814	1.45	0.939	2.27	1.41
	123	57.03	34.78	31.26	35.79	27.45		23.02	30.27	31.34	26.79	29.83		123	1.57	0.87	0.634	0.768	0.703		0.962	2.9	0.741	1.77	1.92
	154	34.6	36.38	34.78	40.89	34.52		34.26	37.47	33.01	28.18	34.01		154	0.784	0.752	0.724	0.713	0.525			1.3	0.513	1.9	1.93
	193	37.98	37.7	44.22	49.69	37.22		39.63	41.75	33.28	28.61	40.1		193	0.661	0.489	0.58	0.424	0.436		0.746	0.975	0.651	1.13	1.84
	302	42.83	45.37	52.11	52.69	36.13		36.94	37.67	28.75	27.71	37.47		302	0.632	0.887	1.23	0.967	0.521		1.27	1.41	0.277	1.58	0.821
	418	47.42	50.46	55.53	55.49	38.41		36.61	34.42	27.62	28.39	37.35		418	0.393	0.813	0.595	0.474	0.52		0.577	1.36	0.2	1.73	0.692
	441	48.71	50.35	54.59	55.78	38.44		38.51	34.92	26.67	25.1	38.14		441	0.453	0.676	0.531	0.305	0.275		0.633	1.09	0.167	0.796	0.403
	509	49.52	45.92	54.17	58.12	36.5		29.4	31.05	20.5	24.03	32.55		509	1.28	1.03	1.02	0.44	0.249		1.12	1.62	0.271	0.857	0.657
	524	54.1	49.02	60.48	60.75	40.09		28.21	31.16	19.06	24.58	34.07		524	0.622	0.984	0.872	0.521	0.343			0.954	0.231	1.01	0.503
	% Ly6G+													# Ly6G+
	days post BM transfer	Edited						Mock						days post BM transfer	BMT						WT
	0	0						0						0	0.301	0.332	0.32	0.427	0.235		0.913	0.757	1.23	0.961	1.63
	25	50.79	47.1	55.03	52.86	34.81		44.43	48.2	43.47	44.52	30.47		25	0.624	1.27	0.356	0.398	0.32		0.807	1.1	1.62	1.37	1.11
	55	65.04	65.92	65.21	63.66	41.51		34.31	32.69	34.57	31.73	35.75		55	1.09	1.68	0.705	1.07	0.827		1.35	1.11	3.17	1.16	1.24
	88	68.6	79.02	68.55	77.32	60.02		31.32	20.64	31.15	21.8	36.34		88	1.27	0.953	0.425	0.358	0.455		1.66	1.06	1.13	1.18	1.17
	123	76	85.85	79.3	76.09	74.38		23.91	14.08	20.61	22.9	24.93		123	0.638	0.915	0.614	1.03	0.933		0.567	2.89	1.11	1.99	1.58
	154	73.9	80.92	80.35	78.68	70.97		25.88	18.9	19.24	20.58	22.14		154	1.1	2.57	0.932	0.769	0.522			0.705	0.424	0.914	5.34
	193	74.81	90.16	72.76	73.96	70.2		24.78	9.69	27.14	25.39	21.5		193	0.927	0.507	1.07	0.968	0.842		0.661	0.697	0.494	1.96	1.03
	302	82.48	89.13	76.37	80.54	69.28		15.24	10.52	23.18	18.96	18.72		302	0.753	0.945	1.43	0.957	0.864		0.85	1.77	0.599	1.14	0.674
	418	78.76	82.71	75.22	72.99	58.9		21.13	17.17	24.49	26.37	25.06		418	0.822	0.797	0.708	0.545	1.03		0.227	1.21	0.687	2.37	0.806
	441	69.85	84.36	75.93	71.81	60.76		30.01	14.83	23.95	26.49	22.59		441	0.896	0.771	0.923	0.436	1.38		0.134	1.17	0.562	0.904	0.812
	509	71.12	82.65	78.98	73.97	67.3		28.73	17.18	20.84	24.58	16.89		509	2.2	0.973	1.12	0.761	0.646		0.765	1.58	1.15	0.845	0.613
	524	73.62	84.39	80.11	73.68	67.56		26.36	15.5	19.83	26.1	16.52		524	0.531	0.611	1.05	0.819	0.904			0.932	0.98	0.994	0.47

## Sheet: Figure 4
Figure 4B																Figure 4C
	% CD45+																#CD45+
days post BM transfer	edited								mock							days post BM transfer	edited								mock							WT
0	0	0	0	0	0	0	0		0	0	0	0	0	0		0	1.73	2.93	3.52	2.69	4.03	4.03	2.83		2.24	2.41	3.76	3.65	3.83	3.76			7.84	8.79	7.86	10.1	12.2	9.61
14	17.12	7.05	13.32	4.64	10.6	4.91	6.39		3.23	9.28	4.24	6.06	2.53	4.52		14	3.17	3.55	3.2	3.28	5.45	4.1	4.86		3.28	2.79	3.1	5.51	6.4	5.42		6.79	7.38	7.99	11.3	13.7	13.8	15.4
28	49.05	35.39	44.25	38.3	38.15	29.05	39.81		24.81	40.04	28.46	38.89	27.5	33.1		28	2.11	3.34	3.79	2.17	3.23	2.89	2.68		3.55	3.35	2.1	3.69	2.24	2.48		4.5	5.61	5.07	11.8	7.98	9.39	9.16
51	67.88	66.14	69.95	46.98	61.58	52.4	67.12		53.12	62.79	50.47	51.82	43.3	53.66		51	6.97	2.9	3.04	1.86	4.55	4.48	2.62		1.97	2	2.62	2.24	2.04	4.26		8.97	7.31	6.06	7.14	8.56	10.6	11.7
67	73.41	72.25	77	49.67	67.27	51.86	60.67		64.24	73.59	65.52	47.37	52.47	42.33		67	2.62	4.62	6.79	2.31	3.69	2.55	3.93		1.59	1.73	5.51	4.1	2.9	3.2		5.85	6.89	9.54	11.6	9.12	11.3	9.84
83	77.1	71.71	77.4	66.18	77.32	62.12	67.99		61.24	67.18	63.52	60.58	59.47	56.79		83	3.28	2.73	5.79	2.41	6.9	4.96	3		2.21	1.24	2.35	3.41	3.17	2.62		6.13	5.93	4.14	4.17	12.7	9.75	10.9
103	86.62	74.78	85.09	66.16	79.2	65.24	70.49		67.82	74.01	69.26	53.53	57.77	55.24		103	4.1	3.04	3.3	1.79	4.1	5.02	4.1		2.35	1.27	3.51	2.72	2.72	2.41		6.41	7.25	5.65	4.64	10.1	6.26	6.96
144	86.97	86.76	86.25	70.22	86.1	74.63	83.82		76.77	82.42	73.52	71.41	71.48	67.47		144	2.45	1.58	3.27	2.48	2.17	2.72	1.83		1.65	0.73	2.11	2.22	1.45	1.93		5.33	5.26	3.81	3.72	8.19	6.89
166	85.2	82.05	86.94	66.14	80.09	66.18	78.85		71.16	78.53	76.67	60.97	70.11	64.19		166	4.96	4.24	6.92	2.1	3.61	3.17	4.17		3.07	1.69	5.03	2.76	2.41	1.58		8.1	9.66	9.76	6.27	11.9	7.5	9.43
186	83.34	84.18	90.85	68.01	83.6	74.82	81.47		74.54	82.21	80.01	68.35	74.18	73.03		186	3.72	3.44	3.44	3.79	5.95	3.55	3.47		1.93	2.66	2.96	3.35	3.27	1.79		8.09	6.06	7.78		8.49	9.59	8.15
223	89.47	89	94.15	79.96	88.4	77.15	86.92		85.41	86.55	85.08	67.27	75.67	78.69		223	2.86	3	4.89	2.72	5.1	2.69	5.2		0.759	1.62	2.52	3.13	2.79	1.48		5.96	7.38	4.82		12.3	10.8	11.3
252	86.77	91.05	94.16	77.6	84.79	66.18	78.85		74.84	76.3	84.16	70.38		75.56		252	1.93	2.17	6.75	3.34	6.92	3.3	5.26		1.65	2.27	3.07	4.38	3.41	2.03		3.79	5.43	6.13		11.9	7.9	8.98
287	86.31	87.64	91.28	66.14	80.09	66.18	78.85		76.2	80.78	81.95	60.97	70.11	75.56		287	3.4	1.79	5.44	4.48	5.48	2.89	5.47		2.69	2.27	2.52	1.83	1.93	2.17		6.16	4.12	5.03		8.67	12.6	8.85
307	86.13	90.22	93.96	83.28	88.93	79.65	85.17		81.4	78.59	82.55	80.76	76.89	79.77		307	5.51	2.82	7.6	5.51	5.55	3.21	5.72		2.17	3.44	2.54	3.27	2.58	2.93		8.53		4.99		4.21	14.5	12
335	87.86	89.8	92.59	82.3	88.53	72.97	84.52		85.63	85.61	85.7	80.6	75.74	78.55		335	2.72	2.73	5.25	3.37	5.65	4.1	4.03		1.29	2.12	1.1	2.2	2.68	3.13		7.94		3.44		9.39	12.6	8.29
364	89.73	92.82	95.79			77.15	82.66		87.4		87.09	77.3	74.6	78.19		364	3.14	2.07	4.66			4.21	7.42		1.07		1.52	4	4.35	3.03		6.66		2.28		14.1	17.6	9.12
394	92.28	92.24	95.65			76.65	79.93		90.2		87.24	70.36	73.22	71.81		394	3	2.21	3.96			1.93	3.44		1.07		1.31	1.72	1.9	0.98		6.78		3.45		6.82	4.17	6.27
419	91.57	95.41	95.21			76.11	79.95		89.02		85.85	73.94		79.38		419	3.62	1.48	2.82			4.16	3.37		0.724		1.55	1.68		0.096		9.56		2.93		11.5	8.3	4.47
	% CD19+																#CD19+
days post BM transfer	edited								mock							days post BM transfer	edited								mock							WT
0	0	0	0	0					0	0	0	0				0	0.206	0.628	0.643	1.21	1.64	1.48	0.737		0.402	0.435	0.673	1.65	1.44	1.62			3.28	4.67	5.73	5.56	7.56	4.96
14	1.86	0.52	0.77	0.82	0.79	1.57	0.92		0.21	1.74	0.22	0.77	0.59	2.37		14	1.04	0.877	1.08	1.1	1.69	1.41	1.28		0.844	0.742	0.702	2.31	1.91	1.59		3.24	3.45	3.35	6.63	7.01	7.12	8.4
28	51.48	42.81	49.23	22.34	30.14	20.67	21.73		20.09	48.91	32.09	20.56	19.27	16.25		28	0.388	0.919	1.21	0.604	0.969	0.736	0.651		1.09	0.793	0.5	0.861	0.562	0.564		2.01	2.65	2.37	6.98	4.55	4.45	5.44
51	58.97	51.29	64.8	42.76	59.48	50.02	64.8		38.07	59.24	41.15	37.6	51.92	34.7		51	0.911	0.51	0.46	0.305	0.794	1	0.452		0.374	0.296	0.455	0.341	0.531	0.774		4.42	3.74	2.94	3.39	5.64	6.16	6.89
67	62.05	48.97	56.64	41.19	60.78	50.39	60.35		43.82	56.23	65.19	41.2	54.38	41.4		67	0.231	0.834	0.882	0.573	0.905	0.587	1.05		0.244	0.117	1.44	0.779	0.784	0.8		2.08	3	4.05	4.65	5.26	5.86	5.46
83	59.21	54	60.21	42.28	61.47	47.43	60.94		44.75	58.32	52.26	44.04	56.21	41.56		83	0.336	0.376	0.642	0.533	1.47	1.17	0.741		0.491	0.0935	0.469	0.543	0.752	0.566		2.14	2.82	1.69	1.64	6.17	5.18	6.15
103	55.65	50.8	59.37	43.48	72.63	58.82	67.95		40.77	53.25	60.59	50.26	61.66	48.99		103	0.24	0.628	0.337	0.434	0.871	1.38	1.02		0.461	0.128	0.679	0.636	0.824	0.478		2.45	3.72	2.02	2.23	5.63	3.32	4.22
144	73.4	63.54	57.33	49.22	83.94	72.94	80.48		53.95	62.09	56.18	53.44	68.71	58.19		144	0.193	0.174	0.255	0.658	0.387	0.648	0.285		0.264	0.0465	0.304	0.274	0.265	0.299		1.82	2.24	1.56	2.15	4.77	3.4	3.52
166	61.41	58.71	59.38	45.22	78.5	65.03	74.15		47.26	60.95	62.05	53.2	69.48	52.62		166	0.529	0.778	0.664	0.502	0.905	1.03	0.937		0.715	0.169	0.867	0.566	0.821	0.367		3.61	4.37	4.29	3.26	5.9	3.7	5.2
186	62.61	56.11	60.04	55.46	77.12	63.89	74		47.12	61.04	60.22	56.48	71.03	51.64		186	0.632	0.577	0.291	1.2	1.64	0.699	0.802		0.414	0.332	0.529	0.849	1.03	0.385		3.61	2.57	3.55		4.74	5.48	4.73
223	75.95	63.72	64.38	62.6	83.84	69.95	77.68		54.55	66.69	66.4	60.39	72.96	60.04		223	0.317	0.363	0.274	0.602	1.07	0.483	0.828		0.0708	0.124	0.378	0.418	0.793	0.25		2.74	2.81	2		6.65	5.96	6.77
252	74.21	67.36	61.28	65.83	80.84	65.03	74.15		53.73	71.46	64.93	67	69.48	59.11		252	0.238	0.191	0.325	0.901	2.17	1.07	1.18		0.247	0.109	0.482	1.17	1.16	0.486		1.54	2.07	1.47		5.76	3.9	4.95
287	74.77	67.55	64.75	45.22	78.5	65.03	74.15		59.54	74.21	66.08	53.2	69.48	59.11		287	0.434	0.205	0.356	1.07	1.37	0.935	1.23		0.423	0.207	0.364	0.375	0.657	0.52		2.62	0.78	0.851		4.3	6.22	4.88
307	75.11	68.45	61.99	67.74	83.21	79.23	82.12		60.01	77.19	66.97	73.43	73.81	60.56		307	1.45	0.427	0.507	1.6	1.51	0.452	1.16		0.401	0.643	0.423	0.916	0.792	0.658		4.19		2.14		0.913	8.71	6.83
335	77.37	70.67	62.62	70.55	83.33	78.97	83.28		67.37	78.25	66.71	75.86	72.48	60.29		335	0.505	0.469	0.344	0.919	1.67	0.609	0.791		0.208	0.398	0.171	0.57	0.858	0.734		4.01		1.12		4.09	6.98	4.26
364	78.83	77.8	61.5			80.8	84.05		67.61		61.13	76.18	73.92	62.38		364	0.528	0.244	0.175			0.706	1.63		0.11		0.189	1.04	1.29	0.759		3.24		0.606		7.68	10.9	5.4
394	85.07	75.18	68.74			77.05	81.05		77.61		64.4	59.85	72.71	58.12		394	0.396	0.378	0.161			0.363	0.554		0.0942		0.215	0.54	0.391	0.122		3.96		0.861		3.98	2.6	3.89
419	80.65	81.63	63.1			75.21	77.58		80.26		53.83	62.89		64.49		419	0.465	0.126	0.0903			1.08	0.714		0.0869		0.222	0.463		0.0245		5.27		0.665		7.16	5.52	2.96
	% CD11b+																#CD11b+
days post BM transfer	edited								mock							days post BM transfer	edited								mock							WT
0	0	0	0	0					0	0	0	0				0	0.906	0.881	1.35	0.613	1.23	0.73	0.466		0.946	0.833	1.35	0.822	0.51	1.32			2.35	1.85	1.59	1.22	1.19	1.63
14	69.36	24.62	47.1	14.4	32.44	14.9	18.91		13.56	44.8	14.41	19.97	9.93	13.96		14	0.741	0.988	0.868	0.879	1.67	1.17	1.52		0.756	0.531	0.877	1.5	1.41	1.3		1.26	1.31	1.52	2.03	3.23	3.09	3.34
28	92.21	75.21	76.78	74.53	79.73	65.34	81.79		77.53	78.42	49.69	76.23	67.65	74.76		28	0.861	1.09	1.41	0.96	1.21	1.01	1.09		0.841	1.16	1.04	1.65	0.76	0.952		1.08	1.32	1.28	1.89	1.36	2.02	1.64
51	92.1	86.69	89.61	80.63	91.83	83.85	88.82		83.51	84.01	78.05	83.5	73.95	87.79		51	3.06	1.43	1.43	0.988	2.79	2.07	1.69		0.739	0.747	0.936	1.09	0.652	2.13		2.35	1.58	1.56	1.61	1.43	2.37	2.37
67	96.83	97.36	90.77	85.26	91.61	84.92	86.23		91.08	93.26	93.01	82.07	82.23	82.91		67	1.1	1.99	4.02	0.791	1.71	1	1.69		0.616	0.843	2.03	1.34	0.939	0.801		1.82	1.64	2.44	2.55	1.31	2.18	1.86
83	95.58	92.89	93.21	93.5	93.94	91.13	88.7		84.47	81.83	90.69	89.38	86.5	91.32		83	2.01	1.42	3.41	1.19	4.06	2.24	1.44		0.917	0.572	0.857	1.5	1.18	0.926		2.14	1.43	0.779	1.28	3.27	2.52	2.4
103	97.74	89.33	98.18	94.14	94.92	92.57	90.16		85.98	90.71	91.89	85.39	85.14	88.67		103	2.9	1.36	1.86	0.877	2.29	2.24	1.97		0.98	0.518	0.902	0.823	0.74	0.682		1.99	1.46	2.17	0.94	1.93	1.4	1.17
144	96.72	97.13	97.24	99.26	99.09	97.01	98.89		86.23	93.99	90.77	94.5	93.63	97.09		144	1.11	0.631	1.89	1.12	1.29	1.21	1.06		0.66	0.391	0.613	1.16	0.608	0.706		1.99	1.48	0.902	0.45	1.05	1.19	0.875
166	94.62	90.43	93.75	77.56	93.05	88.24	95.03		75.44	86.43	93.48	72.18	87.33	84.58		166	2.76	1.56	3.99	1.08	1.53	0.903	1.99		1.06	0.596	1.65	1	0.749	0.51		2.04	3.05	2.44	0.902	2.42	1.41	1.42
186	96.41	96.16	97.55	97.68	96.92	95.93	98.31		85.01	94.86	92.76	91.68	94.12	96.77		186	1.65	1.45	2.33	1.18	2.86	1.64	1.78		0.725	1.14	1.05	1.31	1.13	0.82		2.39	2.24	2.08		1.64	1.87	1.5
223	97.73	97.41	98.23	99.37	99.58	90.11	99.41		92.32	93.95	95.91	90.67	95.28	98.42		223	1.18	1.11	3.06	1.47	2.67	1.28	3.27		0.444	0.653	0.936	1.56	1.01	0.736		1.69	2.85	1.32		2.33	1.92	1.84
252	94.74	96.21	97.83	99.07	99.19	88.24	95.03		79.45	55.91	91.66	93.86	87.33	97.66		252	0.717	0.963	4.58	1.39	2.73	0.94	2.51		0.805	1.88	1.15	1.47	1.06	0.801		1.24	2	3.08		1.87	1.49	1.35
287	96.01	94.84	95.69	77.56	93.05	88.24	95.03		82.13	96.61	90.79	72.18	87.33	97.66		287	1.46	0.759	3.42	2.29	2.33	0.823	2.61		1.18	1.05	0.883	0.664	0.6	0.857		1.58	2.89	3.08		1.76	2.37	1.33
307	96.56	97.04	98.62	99.17	99.35	91.62	99.6		87.26	78.41	92.25	96.36	95.32	98.03		307	1.28	1.02	4.8	2.26	2.55	1.52	3.16		0.887	1.1	0.681	1.11	0.735	1.26		2.69		1.54		1.63	2.13	1.94
335	97.32	97.04	98.11	99.01	99.38	91.77	99.51		90.72	95.75	94.44	95.83	95.49	98.09		335	0.951	0.984	3.3	1.64	2.48	1.48	2.26		0.546	0.724	0.407	1.05	0.834	1.36		2.24		1.53		2.81	2.18	1.41
364	97.11	96.18	98.71			90.84	99.3		91.95		92.54	95.36	94.51	96.78		364	1.5	0.954	3.37			2.11	3.99		0.539		0.603	1.82	1.27	1.29		2.31		1.06		2.83	3.39	1.65
394	98.94	98.31	99.52			92.94	99.54		94.29		94.43	91.33	91.95	95.64		394	1.53	0.897	2.37			0.756	1.69		0.669		0.428	0.518	0.451	0.393		1.8		1.68		0.631	0.67	0.517
419	98.55	98.84	99.27			92.66	99.34		95.07		94.76	94.92		97.62		419	1.81	0.791	2.02			1.53	1.68		0.433		0.541	0.722		0.037		3.04		1.45		1.73	0.858	0.299
	% CD3+																#CD3+
days post BM transfer	edited								mock							days post BM transfer	edited								mock							WT
0	0	0	0	0					0.02	0	0	0				0	0.546	1.29	1.11	0.948	1.55	2.09	1.33		0.81	0.943	1.48	1.24	1.83	1.38			1.82	1.98	1.79	2.65	3.29	3.06
14	0.05	0.13	0.33	0.08	0.07	0.03	0.03		0.02	0.05	0.14	0.05	0.1	0.27		14	1.33	1.95	1.38	1.27	2.23	1.39	1.7		1.84	1.5	1.62	1.51	2.82	2.05		2.15	2.23	2.71	2.32	2.9	2.97	2.86
28	3.38	0.9	7.03	0.28	0.17	0.02	0.43		0.61	1.98	1.07	0.2	0.06	0.24		28	0.802	1.44	1.43	0.635	0.998	0.961	0.785		1.64	1.38	0.978	1.04	0.887	0.846		1.29	1.48	1.32	2.4	1.66	2.19	1.59
51	44.82	42.95	48.34	12.24	22.01	7.12	14.9		33.57	47.66	32.34	15.84	14.12	10.04		51	3.03	1.11	1.28	0.568	1.06	1.3	0.575		0.922	1.05	1.36	0.73	0.803	1.17		1.98	1.88	1.41	1.73	1.27	1.8	1.89
67	55.74	53.81	58.26	22.64	34.35	13.3	26.19		57.82	62.26	47.46	25.38	25.79	19.29		67	1.17	1.51	2.46	0.792	0.98	0.814	1.21		0.871	0.806	2.3	1.65	1.07	1.37		1.58	1.84	2.49	3.77	2.12	2.62	1.89
83	59.73	64.93	63.84	31.62	43.9	22.88	37.33		55.74	62.82	54.87	32.56	31.35	29.84		83	1.07	1.04	2.01	0.591	1.38	1.23	0.807		0.932	0.601	1.17	1.17	1.06	0.924		1.45	1.23	1.29	1.01	2.43	1.87	1.96
103	59.71	69.27	69.74	36.5	48.76	32.41	42.44		61.01	64.37	57.21	36.2	37.04	38.46		103	0.947	0.993	1.03	0.482	0.988	1.19	1.29		0.977	0.623	1.66	1.21	1.1	1.13		1.79	1.94	1.3	1.33	2.33	1.28	1.33
144	71.67	77.5	65.69	46.74	58.4	47.92	57.44		71.51	72.74	64.05	48.87	56.6	52.06		144	0.791	0.56	0.828	0.604	0.488	0.786	0.443		0.766	0.341	1.02	0.645	0.564	0.843		1.42	1.38	1.29	0.826	1.65	1.49	1.16
166	73.27	76.59	75.72	46.4	65.09	50.65	55.22		73.24	72.82	67.36	54.49	52.94	51.71		166	1.52	1.46	1.8	0.557	1.13	1.06	1.13		1.5	0.9	2.29	0.984	0.782	0.67		2.23	2.05	2.74	1.54	2.63	1.76	1.87
186	75.51	79.3	79.05	54.36	65.9	52.02	55.9		74.82	75.86	74.74	58.05	57.21	54.45		186	1.36	1.09	0.667	1.27	1.52	1.06	0.853		0.897	1.14	1.19	0.904	1.05	0.55		1.85	1.18	2.01		1.62	1.73	1.47
223	80.25	83.45	82.89	57.06	74.18	58.27	61.92		77.06	80.58	78.2	64.09	61.68	63.87		223	0.968	0.987	0.862	0.533	1.27	0.805	0.915		0.266	0.725	0.931	0.647	0.91	0.434		1.37	1.6	1.39		2.1	1.99	1.62
252	78.62	85.72	84.34	53.98	70.28	50.65	55.22		70.92	82.56	80.18	64.09	52.94	62.72		252	0.693	0.653	1.18	0.713	1.65	1.1	1.43		0.69	0.632	1.14	1.08	1.11	0.558		0.807	1.17	1.39		2.48	1.85	1.78
287	81.13	88.53	85.99	46.4	65.09	50.65	55.22		76.9	77.87	83.97	54.49	52.94	62.72		287	1.1	0.581	1.37	1.19	1.72	0.965	1.48		1.13	0.763	0.778	0.652	0.626	0.596		1.59	0.309	0.855		1.92	2.95	1.76
307	81	88.03	83.38	58.2	74.46	61.01	53.2		81.03	75.16	80.42	63.15	64.5	70		307	1.87	0.779	1.19	0.646	1.17	0.793	0.98		0.98	1.35	1.26	0.576	0.827	0.734		1.46		1.16		0.588	2.18	1.66
335	80.74	88.85	82.36	64.93	78.84	60.29	54.43		82.91	73.64	83.29	72.41	64.05	71.27		335	0.787	0.842	1.01	0.563	1.27	1.61	0.691		0.407	0.637	0.402	0.361	0.854	0.771		1.19		0.557		1.31	1.63	1.24
364	78.63	90.35	86.08			56.02	44.54		79.43		83.73	58.49	63.27	69.62		364	0.783	0.578	0.661			1.17	1.59		0.326		0.54	0.839	1.61	0.789		0.951		0.579		2.42	1.68	1.37
394	79.12	90.68	85.28			58.77	47.14		82.07		85.29	72.06	66.14	73.61		394	0.697	0.625	0.679			0.662	0.988		0.308		0.49	0.469	0.931	0.298		0.807		0.681		1.54	0.346	1.23
419	75.57	89.4	81.71			54.24	40.28		79.29		82.72	60.07		71.23		419	0.818	0.298	0.46			1.46	0.905		0.229		0.595	0.383		0.0302		0.896		0.766		1.81	1.56	0.987
	% Ly6G+																#Ly6G+
days post BM transfer	edited								mock							days post BM transfer	edited								mock							WT
0	0	0	0	0		0			0	0	0		0			0	0.388	0.441	0.697	0.594	1.62	0.781	0.462		0.584	0.461	0.647	0.608	0.621	1.12			0.789	0.874	0.856	0.74	0.716	0.752
14	86.47	42.68	77.18	16.79	49	15.2	17.39		20.13	69.3	33.38	20.42	9.82	11.53		14	0.384	0.337	0.358	0.392	0.646	0.641	0.954		0.275	0.232	0.225	0.917	0.705	0.831		0.635	0.605	0.64	0.661	1.25	1.42	1.44
28	98.6	95.77	98.59	84.99	96.06	69.1	84.97		94.31	96.07	94.54	79.55	81.63	81.36		28	0.453	0.347	0.3	0.436	0.526	0.512	0.629		0.397	0.616	0.288	1.24	0.432	0.658		0.623	0.628	0.518	0.544	0.577	0.813	0.816
51	98.81	96.92	98.6	88.71	97.65	87.51	94.96		98.39	98.46	96.69	86.12	88.55	93.29		51	1.34	0.502	0.61	0.392	1.56	0.902	0.947		0.39	0.316	0.47	0.707	0.326	1.66		1.38	0.762	0.936	0.325	0.669	1.27	1.19
67	98.99	99.18	99.7	93.84	97.97	89.78	96.45		98.77	99.68	98.33	90.68	90.28	94.02		67	0.555	0.86	1.98	0.243	0.707	0.391	0.522		0.282	0.27	1.1	0.785	0.542	0.497		1.06	0.892	1.46	0.626	0.613	1.02	0.852
83	99.26	98.57	99.14	97.23	98.58	91.32	97.64		98.18	98.07	99.13	91.83	91.66	94.11		83	0.985	0.59	1.39	0.661	1.76	1.1	0.601		0.365	0.26	0.46	1.12	0.826	0.69		1.03	0.73	0.347	0.553	1.73	1.31	1.07
103	99.59	97.93	99.68	97.59	98.28	93.21	97.25		96.24	98.68	98.93	93.13	92.96	95.79		103	1.73	0.487	1.02	0.353	0.689	0.849	0.666		0.469	0.304	0.548	0.346	0.381	0.384		0.724	0.609	1.3	0.248	0.896	0.527	0.394
144	98.97	99.14	99.54	99.34	99.7	95.82	98.87		96.71	97.09	97.62	94.13	92.8	97.16		144	0.639	0.375	1.06	0.422	0.596	0.64	0.497		0.308	0.163	0.43	0.86	0.367	0.483		0.745	0.62	0.497	0.249	0.778	0.826
166	97.46	98.75	98.86	97.63	98.75	91.52	98.91		95.6	98.4	99.43	95.58	94.73	97.23		166	0.972	0.672	1.57	0.261	0.454	0.241	0.799		0.367	0.277	0.937	0.294	0.418	0.285		0.775	1.24	1.18	0.232	1.61	0.651	0.573
186	99.25	99.22	99.72	97.57	99.49	90.84	98.8		97.01	99.29	99.68	94.14	94.44	97.38		186	0.668	0.788	0.925	0.288	1.22	0.409	0.792		0.318	0.642	0.561	0.759	0.726	0.627		1.03	0.697	1		0.959	0.97	0.722
223	99.39	99.06	99.82	99.37	99.58	90.11	99.41		97.15	99.31	98.83	90.67	95.28	98.42		223	0.671	0.651	1.49	0.658	1.05	0.327	1.45		0.142	0.426	0.574	0.78	0.519	0.542		1.01	0.943	0.565		1.39	0.931	0.927
252	78.62	85.72	84.34	99.2	99.59	91.52	98.91		70.92	82.56	80.18	94.6	94.73	98.18		252	0.388	0.565	2.38	0.604	0.85	0.251	1.01		0.358	0.862	0.727	0.726	0.592	0.507		0.72	0.692	1.94		1.04	0.685	0.546
287	81.13	88.53	85.99	97.63	98.75	91.52	98.91		76.9	77.87	83.97	95.58	94.73	98.18		287	0.692	0.348	1.14	0.557	0.69	1.22	1.05		0.569	0.603	0.605	0.195	0.335	0.542		0.678	2.24	1.92		1.18	1.09	0.538
307	81	88.03	83.38	98.99	99.67	86.34	99.5		81.03	75.16	80.42	96.12	95.36	98.22		307	0.924	0.569	2.3	1.03	0.872	0.743	1.51		0.478	0.575	0.357	0.593	0.433	0.965		0.994		0.654		2.04	1.03	1.13
335	80.74	88.85	82.36	98.94	99.61	85.07	99.43		82.91	73.64	83.29	95.26	95.08	98.09		335	0.492	0.383	1.42	0.851	0.796	0.649	1.04		0.329	0.37	0.236	0.509	0.502	0.826		0.778		0.7		1.69	0.888	0.662
364	98.61	97.22	99.16			86.69	99.3		96.36		99.15	94.24	95.2	97		364	0.778	0.536	1.3			0.889	1.74		0.312		0.417	0.846	0.721	0.826		0.867		0.571		1.36	1.55	0.745
394	99.55	99.38	99.83			88.85	99.73		98.07		99.57	90.77	95.02	96.14		394	1.02	0.627	1.39			0.236	0.713		0.483		0.288	0.239	0.304	0.294		0.893		0.671		0.249	0.328	0.178
419	99.83	99.55	99.93			87.91	99.46		98.26		99.76	95.34		98.59		419	0.98	0.514	0.982			0.642	0.75		0.298		0.344	0.445		0.0265		1.05		0.686		0.894	0.414	0.118
